# Supplementary material for: Forecasting Subjective Cognitive Decline: AI Approach Using Dynamic Bayesian Networks
Source: J Med Internet Res. 2025 May 6;27:e65028. doi: 10.2196/65028 (PMC12093071; doi:10.2196/65028)
Supplement: Multimedia Appendix 3 [file jmir_v27i1e65028_app3.xlsx]

## Sheet: Taul1
Multimedia Appendix 3: Conditional probability distribution tables (CPT) to subjective memory decline and leisure-time physical activity in dynamic Bayesian networks
CPT to node Memory
Gender	Alcohol consumption	Physical activity	Declined memory
Men	No consumption	Inactive	0.60
Men	No consumption	Active	0.33
Men	Moderate consumption	Inactive	0.44
Men	Moderate consumption	Active	0.34
Men	High consumption	Inactive	0.47
Men	High consumption	Active	0.38
Men	High risk consumption	Inactive	0.47
Men	High risk consumption	Active	0.38
Women	No consumption	Inactive	0.46
Women	No consumption	Active	0.34
Women	Moderate consumption	Inactive	0.37
Women	Moderate consumption	Active	0.26
Women	High consumption	Inactive	0.29
Women	High consumption	Active	0.25
Women	High risk consumption	Inactive	0.41
Women	High risk consumption	Active	0.29
CPT to node Leisure-time physical activity
Gender	Alcohol consumption	Leisure-time physical activity (t-1)	Physically active
Men	No consumption	Inactive	0.43
Men	No consumption	Active	0.81
Men	Moderate consumption	Inactive	0.47
Men	Moderate consumption	Active	0.84
Men	High consumption	Inactive	0.54
Men	High consumption	Active	0.81
Men	High risk consumption	Inactive	0.44
Men	High risk consumption	Active	0.81
Women	No consumption	Inactive	0.42
Women	No consumption	Active	0.80
Women	Moderate consumption	Inactive	0.50
Women	Moderate consumption	Active	0.86
Women	High consumption	Inactive	0.48
Women	High consumption	Active	0.83
Women	High risk consumption	Inactive	0.44
Women	High risk consumption	Active	0.83
