# Supplementary material for: Forecasting Subjective Cognitive Decline: AI Approach Using Dynamic Bayesian Networks
Source: J Med Internet Res. 2025 May 6;27:e65028. doi: 10.2196/65028 (PMC12093071; doi:10.2196/65028)
Supplement: Multimedia Appendix 4 [file jmir_v27i1e65028_app4.xlsx]

## Sheet: Taul1
Multimedia Appendix 4: Spearman rank cross-correlations and autocorrelations between subjective cognitive decline and additional outcome variables in a sample of 35,186 individuals, based on model inference using phased data from our original dataset. Autocorrelations between time slices, t = 0 and t = 1, are presented on the diagonal, while cross-correlations within t = 0 are presented off-diago…
	Memory	Learning	Concentration	Pain	Hypertension	High cholesterol	Diabetes	Mental disorders
Memory	0.78	0.97	0.94	0.29	0.87	0.76	0.85	0.3
Learning	0.97	0.75	0.96	0.32	0.9	0.75	0.85	0.31
Concentration	0.94	0.96	0.74	0.36	0.84	0.72	0.91	0.43
Pain	0.29	0.32	0.36	0.63	0.37	0.34	0.44	0.79
Hypertension	0.87	0.9	0.84	0.37	0.78	0.77	0.78	0.3
High cholesterol	0.76	0.75	0.72	0.34	0.77	0.73	0.75	0.12
Diabetes	0.85	0.85	0.91	0.44	0.78	0.75	0.81	0.46
Mental disorders	0.3	0.31	0.43	0.79	0.3	0.12	0.46	0.68
