# Supplementary material for: Forecasting Subjective Cognitive Decline: AI Approach Using Dynamic Bayesian Networks
Source: J Med Internet Res. 2025 May 6;27:e65028. doi: 10.2196/65028 (PMC12093071; doi:10.2196/65028)
Supplement: Multimedia Appendix 5 [file jmir_v27i1e65028_app5.xlsx]

## Sheet: Sheet 1
Multimedia Appendix 5. Area Under the Receiver Operating Characteristic Curve (AUC) calculated using 5-fold cross-validation for the outcomes of subjective cognitive decline (SCD) and related health conditions of the dynamic Bayesian network (DBN). Total number of participants: 8,960. Time points: t = 0 represents the initial step, in which evidence based on gender, age, education, fruit and vege…
Outcome	t=0 (AUC)	t=1 (AUC)	t=2 (AUC)	t=3 (AUC)	t=4 (AUC)
Declined memory (SCD subdomain)	0.58	0.57	0.58	0.57	0.57
Declined learning (SCD subdomain)	0.57	0.59	0.59	0.59	0.58
Declined concentration (SCD subdomain)	0.59	0.57	0.58	0.57	0.55
Pain	0.56	0.54	0.54	0.54	0.52
Hypertension	0.57	0.60	0.60	0.60	0.59
High cholesterol	0.54	0.56	0.56	0.56	0.53
Diabetes	0.64	0.65	0.65	0.64	0.62
Mental disorders	0.59	0.58	0.58	0.58	0.57
AUC values at each time point (t = 0 to t = 4) were calculated using 5-fold cross-validation and represent the average across folds.
